# Supplementary material for: Mechanistic Investigation of the Androgen Receptor DNA-Binding Domain and Modulation via Direct Interactions with DNA Abasic Sites: Understanding the Mechanisms Involved in Castration-Resistant Prostate Cancer
Source: Int J Mol Sci. 2023 Jan 9;24(2):1270. doi: 10.3390/ijms24021270 (PMC9864221; doi:10.3390/ijms24021270)
Supplement: Supplementary file 1 [file ijms-24-01270-s001.zip]

Archive with 1 entries (1 files):
- ijms-2100124-supplementary.pdf
